# Supplementary material for: The influence of physiotherapy intervention on patients with multiple sclerosis–related spasticity treated with nabiximols (THC:CBD oromucosal spray)
Source: PLoS One. 2019 Jul 30;14(7):e0219670. doi: 10.1371/journal.pone.0219670 (PMC6667203; doi:10.1371/journal.pone.0219670)
Supplement: S1 File — (XLS) [file pone.0219670.s001.xls]

## Sheet: cannabis_2
CENTER	ID	SEX	AGE	DUR	DEC	EDSS	NRS_T0	NRS_T1	NRS_T2	SOSP	DAYS	FKT	FREQ
1	GEM-29	0	55	4	3	6.5	5	3	3	0	91	0	0
1	GEM-24	1	55	34	2	8.5	8	6	6	0	91	0	0
1	GEM-56	0	66	17	2	5	7	3	3	0	91	1	2
1	GEM-62	0	64	22	2	6.5	7	3	3	0	91	1	2
1	GEM-55	0	63	14	2	6.5	9	4	4	0	91	1	4
1	GEM-60	0	48	20	2	7	9	4	3	0	91	1	3
1	GEM-48	1	45	9	3	6	8	4	4	0	91	1	3
1	GEM-53	0	54	18	2	6.5	8	4	4	0	91	1	3
1	GEM-57	0	64	18	2	7	8	4	3	0	91	1	2
1	GEM-63	0	49	24	2	6	8	4	3	0	91	1	3
1	GEM-65	0	61	22	2	6	8	4	3	0	91	1	3
1	GEM-64	0	68	24	2	6.5	9	5	4	0	91	1	2
1	GEM-19	0	48	28	2	6	7	4	4	0	91	1	3
1	GEM-43	0	48	20	2	6.5	7	4	4	0	91	1	2
1	GEM-02	0	47	19	2	7.5	8	5	5	0	91	1	2
1	GEM-46	1	61	18	2	7.5	8	5	5	0	91	1	2
1	GEM-58	0	66	7	3	6	8	5	4	0	91	1	2
1	GEM-61	1	62	21	2	7	8	5	4	0	91	1	2
1	GEM-66	0	46	20	2	7	8	5	4	0	91	1	2
1	GEM-03	0	38	4	2	4.5	6	4	4	0	91	1	2
1	GEM-07	0	42	13	2	7.5	7	5	5	0	91	1	3
1	GEM-14	0	57	11	2	6.5	7	5	5	0	91	1	2
1	GEM-28	0	51	14	2	6	7	5	5	0	91	1	2
1	GEM-30	1	52	11	2	6.5	7	5	5	0	91	1	2
1	GEM-36	1	61	23	2	6.5	7	5	5	0	91	1	3
1	GEM-37	0	34	10	2	5	7	5	5	0	91	1	2
1	GEM-39	0	22	8	2	4.5	7	5	5	0	91	1	2
1	GEM-10	1	51	29	2	8	8	6	6	0	91	1	3
1	GEM-15	0	58	20	2	7.5	8	6	6	0	91	1	2
1	GEM-26	1	51	29	2	8	8	6	6	0	91	1	2
1	GEM-32	1	75	10	2	7	8	6	6	0	91	1	1
1	GEM-33	0	52	26	2	8	8	6	6	0	91	1	2
1	GEM-38	0	52	34	2	8.5	8	6	5	0	91	1	1
1	GEM-42	1	70	12	2	6.5	8	6	6	0	91	1	2
1	GEM-47	0	56	33	2	7.5	8	6	6	0	91	1	2
1	GEM-09	1	48	18	2	7.5	5	7	5	0	91	1	3
1	GEM-40	0	60	19	2	6.5	8	6	6	1	59	0	0
1	GEM-52	0	50	16	1	3	7	3	3	1	78	0	0
1	GEM-59	0	54	20	2	5.5	8	6	4	1	43	1	2
1	GEM-01	0	37	13	2	6.5	6	4	4	1	52	1	2
1	GEM-41	1	71	12	3	6.5	8	6	6	1	52	1	2
1	GEM-22	0	56	6	2	7.5	8	8	999	1	54	1	2
1	GEM-21	0	33	22	2	6.5	8	6	999	1	55	1	2
1	GEM-35	0	58	11	2	7	8	6	6	1	56	1	2
1	GEM-18	0	62	23	2	7.5	8	5	5	1	59	1	2
1	GEM-05	1	46	17	2	6.5	7	5	5	1	60	1	1
1	GEM-34	0	61	28	2	7	8	6	6	1	62	1	2
1	GEM-50	1	65	26	2	5.5	7	4	5	1	67	1	2
1	GEM-23	0	42	14	1	4	8	6	6	1	67	1	2
1	GEM-08	1	45	19	2	6.5	7	5	5	1	80	1	2
1	GEM-45	0	36	7	2	6.5	7	5	5	1	81	1	2
1	GEM-54	0	56	20	2	6	8	4	4	1	82	1	2
1	GEM-31	0	59	22	2	7	7	7	999	2	2	0	0
1	GEM-06	0	68	15	3	7.5	7	5	7	2	22	0	0
1	GEM-12	0	52	12	2	7	7	7	999	2	11	1	2
1	GEM-27	0	74	16	2	6.5	8	8	999	2	11	1	2
1	GEM-44	1	44	11	2	6.5	7	5	5	2	18	1	1
1	GEM-16	0	52	28	2	7	7	7	999	2	20	1	2
1	GEM-20	1	53	10	2	8	8	8	999	2	20	1	2
1	GEM-17	0	51	26	2	8	8	5	5	2	21	1	1
1	GEM-04	1	43	11	2	6.5	7	5	999	2	21	1	2
1	GEM-11	0	36	21	2	7	7	7	999	2	21	1	2
1	GEM-25	1	44	27	2	6.5	8	8	999	2	21	1	2
1	GEM-51	1	55	12	3	8	9	4	999	2	22	1	3
1	GEM-13	1	41	12	2	7	7	5	5	2	24	1	2
1	GEM-49	0	42	4	3	7	9	5	5	2	27	1	3
2	PO15	0	38	12	1	1	9	5	2	0	91	0	0
2	PO33	1	57	14	2	6	5	3	3	0	91	0	0
2	PO31	0	56	34	2	8	7	5	2	0	91	0	0
2	PO32	0	39	8	1	3.5	7	5	5	0	91	0	0
2	PO24	0	44	11	1	3.5	5	4	3	0	91	0	0
2	PO29	0	61	6	1	3.5	5	4	2	0	91	0	0
2	PO34	1	54	31	1	3	5	4	3	0	91	0	0
2	PO22	0	56	22	3	6.5	6	5	4	0	91	0	0
2	PO10	0	52	20	2	6	7	6	5	0	91	0	0
2	PO23	1	78	26	2	7	7	6	5	0	91	0	0
2	PO12	1	49	27	1	4	8	7	6	0	91	0	0
2	PO40	0	72	41	2	6.5	8	7	7	0	91	0	0
2	POL1	1	44	38	2	6.5	8	7	6	0	91	0	0
2	POL3	0	53	14	1	2	6	6	6	0	91	0	0
2	POL4	1	55	6	2	6	8	8	8	0	91	0	0
2	PO39	0	67	28	2	6.5	7	4	4	0	91	1	5
2	POL5	1	33	17	2	6	5	3	2	0	91	1	2
2	PO20	0	67	38	2	8	6	4	2	0	91	1	2
2	PO17	0	59	18	1	4	7	5	2	0	91	1	2
2	PO27	1	57	11	2	6	7	5	2	0	91	1	4
2	PO36	0	48	7	2	6	7	5	4	0	91	1	3
2	PO38	0	58	8	1	2	7	5	4	0	91	1	2
2	POL7	1	49	14	2	6	7	5	3	0	91	1	4
2	PO35	0	59	43	2	5	8	6	4	0	91	1	3
2	PO37	0	48	15	1	6.5	8	6	6	0	91	1	3
2	PO25	0	48	32	3	7	10	8	6	0	91	1	4
2	PO26	0	57	13	2	6.5	10	8	7	0	91	1	3
2	PO30	1	54	14	1	6	5	4	3	0	91	1	6
2	POL8	0	58	13	2	6	10	8	6	0	91	1	3
2	POL6	1	71	26	1	7.5	7	6	5	0	91	1	4
2	PO14	1	45	9	2	7	8	7	6	0	91	1	5
2	PO19	0	43	19	1	4.5	8	7	5	0	91	1	2
2	POL2	1	69	28	2	7	8	7	7	0	91	1	4
2	PO21	1	56	17	2	7.5	9	8	6	0	91	1	3
2	PO13	1	53	11	2	6	10	9	8	0	91	1	3
2	PO11	1	36	18	1	5.5	9	9	8	0	91	1	2
2	PO16	0	60	21	1	6.5	7	7	6	0	91	1	3
2	PO18	0	51	13	1	5.5	8	8	8	0	91	1	2
2	PO28	0	60	27	2	6.5	5	5	5	0	91	1	3
2	POL9	0	56	32	2	6.5	9	9	9	0	91	1	3
2	PO51	0	47	26	1	5.5	9	9	9	1	35	0	0
2	PO41	1	51	26	3	5.5	6	6	6	1	38	0	0
2	PO50	0	66	21	1	6.5	3	3	3	1	44	0	0
2	PO48	1	59	26	2	7	4	4	4	1	45	0	0
2	PO55	1	62	15	2	4.5	7	5	5	1	68	0	0
2	PO54	1	65	21	1	6	8	6	6	1	77	0	0
2	PO46	1	71	27	2	8	6	5	4	1	80	0	0
2	PO49	1	62	30	2	5	7	7	7	1	64	1	3
2	PO45	0	77	8	1	6.5	7	7	7	1	68	1	3
2	PO44	0	48	16	1	4	7	3	3	1	83	1	6
2	PO42	1	61	35	1	1.5	7	7	7	2	2	0	0
2	PO47	1	35	9	1	2.5	5	5	5	2	9	0	0
2	PO43	0	53	21	2	6.5	9	9	9	2	8	1	4
2	PO52	0	44	25	2	7	9	9	9	2	9	1	2
2	PO53	0	48	21	1	6.5	7	7	7	2	10	1	3
3	PTV29	1	35	10	2	6	6	4	4	0	91	0	0
3	PTV01	0	54	28	2	6.5	7	5	5	0	91	0	0
3	PTV12	1	60	18	2	5	7	5	5	0	91	0	0
3	PTV17	0	55	24	1	5	7	5	5	0	91	0	0
3	PTV21	0	61	27	2	7	7	5	5	0	91	0	0
3	PTV24	0	37	16	1	5.5	7	5	#NULL!	0	91	0	0
3	PTV27	1	65	5	3	6.5	7	5	5	0	91	0	0
3	PTV02	1	47	17	3	7	8	6	6	0	91	0	0
3	PTV07	1	45	23	3	6.5	8	6	6	0	91	0	0
3	PTV11	0	65	17	3	6.5	8	6	6	0	91	0	0
3	PTV13	0	52	17	3	6.5	8	6	6	0	91	0	0
3	PTV16	0	54	21	2	7.5	8	6	6	0	91	0	0
3	PTV18	0	68	36	2	8	8	6	6	0	91	0	0
3	PTV04	0	54	28	2	7.5	7	5	5	0	91	1	2
3	PTV08	0	58	7	3	8	7	5	5	0	91	1	2
3	PTV09	0	35	8	2	7.5	7	5	5	0	91	1	3
3	PTV20	0	55	8	1	6	7	5	5	0	91	1	2
3	PTV22	1	60	41	2	7	7	5	5	0	91	1	2
3	PTV28	1	68	27	2	6	7	5	5	0	91	1	2
3	PTV05	1	58	39	2	7	8	6	5	0	91	1	2
3	PTV06	0	60	9	3	8	8	6	6	0	91	1	3
3	PTV10	1	57	15	3	7.5	8	6	6	0	91	1	2
3	PTV14	0	50	19	2	7.5	8	6	6	0	91	1	3
3	PTV15	1	44	15	2	7	8	6	6	0	91	1	2
3	PTV19	1	56	15	2	7	8	6	6	0	91	1	5
3	PTV23	0	51	10	3	7	8	6	6	0	91	1	2
3	PTV25	1	33	14	2	6.5	8	6	6	0	91	1	3
3	PTV30	1	66	15	2	7	7	5	6	1	45	0	0
3	PTV31	0	42	8	2	6	6	6	6	1	45	0	0
3	PTV26	0	56	23	2	7	8	6	8	1	60	0	0
3	PTV32	1	40	13	2	7.5	8	6	7	1	80	0	0
3	PTV03	0	50	20	2	7	7	7	7	2	12	1	2
4	SA21	1	54	4	1	3	7	5	5	0	91	0	0
4	SA38	1	37	12	1	2.5	7	5	5	0	91	0	0
4	SA18	0	44	16	2	6.5	8	6	6	0	91	0	0
4	SA34	0	47	4	1	4.5	8	6	5	0	91	0	0
4	SA44	0	53	11	1	6.5	8	6	6	0	91	0	0
4	SA30	1	50	28	1	6.5	9	7	7	0	91	0	0
4	SA10	0	43	3	1	2.5	8	5	4	0	91	1	3
4	SZ00	0	64	17	2	7.5	9	6	6	0	91	1	2
4	SA13	0	55	11	2	7	7	5	5	0	91	1	3
4	SA31	1	55	23	1	4.5	7	5	5	0	91	1	4
4	SA06	1	50	11	3	6.5	8	6	4	0	91	1	2
4	SA14	1	58	13	1	6.5	8	6	6	0	91	1	5
4	SA19	0	59	15	2	6.5	8	6	5	0	91	1	5
4	SA24	0	44	11	1	6	8	6	6	0	91	1	4
4	SA25	0	48	19	1	5.5	8	6	5	0	91	1	2
4	SA33	0	36	11	1	6.5	8	6	4	0	91	1	2
4	SA37	1	50	22	1	6	8	6	6	0	91	1	3
4	SA45	1	48	21	2	6	8	6	6	0	91	1	2
4	SA28	0	64	18	3	7.5	9	7	5	0	91	1	3
4	SA32	0	60	15	2	6.5	9	7	7	0	91	1	2
4	SA39	0	67	19	2	7	9	7	6	0	91	1	3
4	SA26	1	51	15	3	7.5	10	8	6	0	91	1	3
4	SA41	0	55	17	2	7	10	8	8	0	91	1	2
4	SA12	0	57	27	2	5.5	9	7	6	1	45	0	0
4	SA22	0	48	31	2	6	9	7	7	1	50	0	0
4	SA16	0	50	1	1	3	5	3	3	1	62	0	0
4	SA01	1	30	11	1	4.5	5	3	3	1	67	0	0
4	SA20	1	59	5	1	4	7	5	5	1	37	1	5
4	SA02	1	63	10	2	7	7	5	4	1	38	1	5
4	SA03	1	59	5	1	5	6	4	4	1	43	1	3
4	SA04	0	52	24	2	7	7	5	5	1	44	1	4
4	SA17	1	45	9	1	4	5	3	3	1	56	1	5
4	SA09	0	64	20	1	6	8	6	5	1	81	1	5
4	SA43	1	42	2	1	4	8	6	6	2	11	0	0
4	SA08	0	62	38	2	6.5	9	999	999	2	12	0	0
4	SA23	0	50	10	1	6.5	8	8	999	2	23	0	0
4	SA27	1	39	9	1	5	8	8	999	2	27	0	0
4	SA15	1	42	13	1	5	7	999	999	2	7	1	3
4	SA07	1	35	18	1	4	8	999	999	2	14	1	3
4	SZ01	0	62	15	2	6	7	7	999	2	14	1	5
4	SA40	0	57	31	2	7.5	10	10	999	2	15	1	3
4	SA05	1	53	9	3	6.5	7	5	3	2	16	1	3
4	SA36	1	39	7	1	6.5	9	7	999	2	21	1	3
4	SA42	0	38	2	2	6	9	7	7	2	21	1	2
4	SA11	0	49	16	1	3	5	3	999	2	25	1	3
4	SA29	1	47	14	1	4	8	6	999	2	28	1	5
4	SA35	1	59	16	3	7.5	9	9	999	2	28	1	5
5	SC50	1	44	26	3	8.5	9	5	5	0	91	0	0
5	SC60	1	51	22	2	7	8	5	5	0	91	0	0
5	SC71	0	56	16	3	6	8	5	5	0	91	0	0
5	SC61	0	56	13	2	5.5	7	5	5	0	91	0	0
5	SC75	0	48	29	2	6.5	7	5	5	0	91	0	0
5	SC02	1	52	22	2	6.5	8	6	6	0	91	0	0
5	SC79	1	54	20	2	7	8	6	6	0	91	0	0
5	SC86	0	35	17	2	6.5	8	6	6	0	91	0	0
5	SC48	0	47	22	3	7.5	9	7	7	0	91	0	0
5	SC58	0	52	23	2	7.5	9	5	5	0	91	1	2
5	SC09	1	69	30	2	6	7	4	4	0	91	1	3
5	SC12	0	57	22	2	6	7	4	4	0	91	1	3
5	SC34	1	58	7	2	5	5	3	3	0	91	1	3
5	SC40	0	76	14	2	5.5	5	3	3	0	91	1	2
5	SC62	0	43	17	1	3.5	5	3	3	0	91	1	2
5	SC00	0	57	19	2	7	8	5	5	0	91	1	2
5	SC27	0	54	36	3	6.5	8	5	5	0	91	1	2
5	SC65	0	58	15	2	6.5	8	5	5	0	91	1	3
5	SC73	0	57	31	1	6.5	8	5	5	0	91	1	3
5	SC80	0	52	18	2	6	8	5	5	0	91	1	3
5	SC51	1	37	6	1	4	5.5	3.5	3.5	0	91	1	3
5	SC53	1	62	10	2	4.5	6	4	4	0	91	1	3
5	SC55	1	47	12	2	5	6	4	4	0	91	1	3
5	SC70	1	61	10	3	7.5	9	6	6	0	91	1	3
5	SC95	0	53	6	2	4	6	4	4	0	91	1	3
5	SC07	0	64	16	2	5.5	7	5	5	0	91	1	3
5	SC11	0	51	13	2	6	7	5	5	0	91	1	3
5	SC18	0	43	8	2	6.5	7	5	5	0	91	1	2
5	SC20	1	64	40	2	6	7	5	5	0	91	1	3
5	SC22	0	48	19	2	5.5	7	5	5	0	91	1	3
5	SC36	1	61	22	2	6.5	7	5	5	0	91	1	3
5	SC52	0	45	18	2	5	7	5	5	0	91	1	3
5	SC67	1	60	20	3	7.5	7	5	5	0	91	1	3
5	SC68	0	45	24	2	6.5	7	5	5	0	91	1	2
5	SC96	0	70	16	2	6	7	5	5	0	91	1	3
5	SC04	1	57	22	1	5.5	8	6	6	0	91	1	3
5	SC13	1	53	16	2	6.5	8	6	6	0	91	1	2
5	SC14	1	63	15	2	5.5	8	6	6	0	91	1	3
5	SC15	1	74	20	3	7	8	6	6	0	91	1	2
5	SC21	0	61	23	2	6.5	8	6	5	0	91	1	2
5	SC23	1	50	28	3	7.5	8	6	6	0	91	1	2
5	SC25	0	51	24	2	6.5	8	6	6	0	91	1	3
5	SC28	0	54	31	2	7	8	6	6	0	91	1	2
5	SC29	1	55	40	2	4.5	8	6	6	0	91	1	3
5	SC31	0	40	7	1	4.5	8	6	6	0	91	1	3
5	SC33	0	59	30	3	7	8	6	6	0	91	1	3
5	SC38	0	65	11	2	6	8	6	6	0	91	1	3
5	SC41	1	46	23	2	6.5	8	6	6	0	91	1	3
5	SC42	1	41	14	3	8	8	6	6	0	91	1	3
5	SC44	1	55	10	2	7.5	8	6	6	0	91	1	3
5	SC46	1	54	11	3	7.5	8	6	6	0	91	1	2
5	SC47	1	56	15	3	7.5	8	6	6	0	91	1	3
5	SC56	0	47	10	3	7	8	6	6	0	91	1	2
5	SC78	0	51	12	2	6	8	6	6	0	91	1	3
5	SC81	0	47	10	3	7.5	8	6	6	0	91	1	3
5	SC85	0	47	8	1	5	8	6	5	0	91	1	3
5	SC92	0	43	10	1	6	8	6	6	0	91	1	3
5	SC93	0	38	19	3	7.5	8	6	6	0	91	1	3
5	SC37	0	53	35	2	8.5	9	7	7	0	91	1	3
5	SC64	0	60	26	2	7	9	7	7	0	91	1	3
5	SC83	0	61	20	2	7.5	9	7	6	0	91	1	3
5	SC82	0	41	2	3	5	6	5	5	0	91	1	4
5	SC89	0	53	10	1	5.5	7	6	6	0	91	1	3
5	SC87	0	60	30	3	7.5	9	5	5	1	33	0	0
5	SC74	1	75	18	2	6.5	8	6	6	1	44	0	0
5	SC05	0	42	9	2	6.5	8	6	6	1	55	0	0
5	SC63	1	49	16	2	6.5	9	7	7	1	60	0	0
5	SC35	1	56	18	2	6	7	5	5	1	76	0	0
5	SC72	1	64	20	2	7.5	9	7	8	1	80	0	0
5	SC99	1	58	10	2	6	7	7	999	1	80	0	0
5	SC19	0	60	21	2	7	8	6	6	1	48	1	2
5	SC03	1	69	40	3	7	9	9	999	1	50	1	3
5	SC91	0	39	10	2	6	8	6	8	1	55	1	3
5	SC57	0	70	9	2	6	8	8	8	1	60	1	3
5	SC01	0	48	20	3	7	8	6	6	1	68	1	3
5	SC16	1	44	12	3	8	9	6	6	1	77	1	2
5	SC24	0	57	17	1	6	9	9	999	2	3	0	0
5	SC77	0	42	11	2	7	8	8	999	2	23	0	0
5	SC84	0	51	17	2	7.5	8	999	999	2	28	0	0
5	SC90	0	57	22	2	7	7	999	999	2	28	0	0
5	SC94	0	40	18	1	6	7	999	999	2	28	0	0
5	SC98	1	58	16	2	6.5	8	999	999	2	28	0	0
5	SC06	0	62	30	2	7.5	5	5	999	2	28	0	0
5	SC10	1	61	13	2	6.5	8	8	999	2	28	0	0
5	SC32	1	61	26	2	6.5	7	7	999	2	28	0	0
5	SC97	1	56	37	1	3.5	7	7	999	2	28	0	0
5	SC69	1	69	11	2	6.5	8	8	999	2	3	1	3
5	SC08	1	46	21	2	6.5	8	7	999	2	28	1	3
5	SC54	0	70	15	3	7	8	7	999	2	28	1	3
5	SC17	1	63	28	2	7	8	8	999	2	28	1	2
5	SC26	1	67	8	2	6.5	8	8	999	2	28	1	3
5	SC30	0	53	6	2	7	9	9	999	2	28	1	2
5	SC49	0	47	21	2	7.5	8	8	999	2	28	1	3
5	SC59	1	57	33	2	7	8	8	999	2	28	1	3
5	SC76	0	57	31	2	8	10	10	999	2	28	1	3
5	SC43	0	65	12	2	7.5	9	5	5	2	30	1	3
5	SC45	0	49	32	2	7.5	8	8	999	2	30	1	3
